# Supplementary material for: Therapeutic Effects of Platelet-Derived Extracellular Vesicles in a Bioengineered Tendon Disease Model
Source: Int J Mol Sci. 2022 Mar 9;23(6):2948. doi: 10.3390/ijms23062948 (PMC8954460; doi:10.3390/ijms23062948)
Supplement: Supplementary file 1 [file ijms-23-02948-s001.zip]

Archive with 1 entries (1 files):
- ijms-1604691-supplementary.pdf
